# Supplementary material for: Regulation of Clock-Controlled Genes in Mammals
Source: PLoS One. 2009 Mar 16;4(3):e4882. doi: 10.1371/journal.pone.0004882 (PMC2654074; doi:10.1371/journal.pone.0004882)
Supplement: Table S1 — Overrepresented motifs in all analysed gene lists. (0.09 MB XLS) [file pone.0004882.s007.xls]

## Sheet: overrepresented_motifs
Supplement 2: Full lists of overrepresented motifs.
TRANSFAC motifs overrepresented in promoters of selected CCGs (167)
ID	Name	Description	Z-Score	Information Content	Consensus Sequence
V$AP1_Q2	AP-1	activator protein 1	2.04082	10.582	RVTGACDNMNW
V$AP1_Q4	AP-1	activator protein 1	2.04724	10.362	RVTGACTVMNN
V$AP2ALPHA_03	AP-2alphaA		2.08633	16.41	VNMGCCTNAGGCKNB
V$CEBP_C	C/EBP	C/EBP binding site	2.03008	14.886	NGWVTKHBGYAAKVBAYD
V$E2F_Q3	E2F	E2F	2.54717	13.328	TTTSGCGC
V$E4BP4_01	E4BP4	E4BP4	4.48276	15.396	NRTTAYGTAAYN
V$EGR_Q6	EGR		3.21429	11.935	GYGGGSGSRRV
V$EVI1_04	Evi-1	ectopic viral integration site 1 encoded factor	2.78157	14.535	DGATADGAHWRGATA
V$HIF1_Q3	HIF-1	hypoxia induced factor	2.79412	12.824	SNVKACGTGCNBBN
V$HLF_01	HLF	hepatic leukemia factor	3.56688	11.84	RTTACRYMAY
V$HNF1_01	HNF-1	hepatic nuclear factor 1	2.22222	14.595	RGTTAATNWTTRNMN
V$HNF4_01	HNF-4	hepatic nuclear factor 4	2.80488	11.362	NNNRGDBCAAAGKBCRNNN
V$MEF2_01	MEF-2	myogenic enhancer factor 2	2.26891	26.528	BTCTAAAAATAACYCY
V$NFY_Q6	NF-Y	nuclear factor Y (Y-box binding factor)	6.23853	11.935	BRRCCAATVRB
V$NFY_Q6_01	NF-Y		2.82258	11.466	NHBBRRCCAATSR
V$NFY_01	NF-Y	nuclear factor Y (Y-box binding factor)	3.4104	12.768	NNBRRCCAATSRNVDN
V$RORA1_01	RORalpha1	RAR-related orphan receptor alpha1	2.06667	13.754	DNWWNDAGGTCAH
V$SP1_Q4_01	Sp1		2.83828	10.751	NVDGGGMGGRVNN
V$SP1_Q6_01	Sp1		2.61317	10.64	DGGGYGGGVN
V$SREBP1_01	SREBP-1	sterol regulatory element-binding protein 1	2.08556	14.201	NATCACGTGAB
V$STAT1_01	STAT1	signal transducer and activator of transcription 1	2.33766	19.719	BDNVNHTTCCSGGAADNRNSN
V$TBP_Q6	TBP		3.16456	8.036	TTTATNN
V$VBP_01	VBP	PAR-type chicken vitellogenin promoter-binding protein	3.95833	12.76	RTTACRTMAK
TRANSFAC motifs overrepresented in promoters of all CCGs (2065)
ID	Name	Description	Z-Score	Information Content	Consensus Sequence
V$AHRARNT_02	AhR:Arnt	aryl hydrocarbon receptor:Arnt heterodimers, fixed core	3.20113	20.425	GDBNATYGCGTGMSWDBCC
V$AHRHIF_Q6	AHRHIF		4.91713	9.567	NRCGTGNNN
V$AP2_Q6	AP-2	activator protein 2	6.35325	10.344	VDCCCSSVGRMS
V$AP2_Q6_01	AP-2		5.83226	10.036	SNBBCCBCVGGCN
V$AP2_Q3	AP-2		3.94419	11.664	SSCSSCRGGCNRNRNN
V$CEBP_Q2_01	C_EBP		4.17391	7.896	NTTDCNHMABNH
V$CEBP_Q3	C/EBP		5.86057	6.42	NNNHKNDGNAAN
V$CEBPA_01	C/EBPalpha	CCAAT/enhancer binding protein alpha	4.15482	7.112	NNNTTRSNHMRNNN
V$CEBPB_02	C/EBPbeta	CCAAT/enhancer binding protein beta	3.75262	9.59	NNNTTGCNHAANNN
V$MYCMAX_B	c-Myc:Max	c-Myc:Max binding sites	4.90706	10.18	VSCAYGYGSN
V$CREBP1_01	CRE-BP1	cAMP-responsive element binding protein 1	5.64516	13.92	TTACGTAA
V$E2F_Q3	E2F	E2F	3.13433	13.328	TTTSGCGC
V$E2F1_Q4	E2F-1	E2F-1	3.11628	11.664	NTTSGCGG
V$E4BP4_01	E4BP4	E4BP4	4.18525	15.396	NRTTAYGTAAYN
V$EGR_Q6	EGR		8.58171	11.935	GYGGGSGSRRV
V$EVI1_04	Evi-1	ectopic viral integration site 1 encoded factor	5.03987	14.535	DGATADGAHWRGATA
V$HLF_01	HLF	hepatic leukemia factor	4.73888	11.84	RTTACRYMAY
V$HMGIY_Q3	HMGIY		5.3308	7.83	HNDKNAWWTTNYYND
V$HNF1_01	HNF-1	hepatic nuclear factor 1	3.66631	14.595	RGTTAATNWTTRNMN
V$HNF1_C	HNF-1	Hepatic nuclear factor 1	3.65764	17.357	DGYTAATBAWTNAMYWM
V$IRF_Q6	IRF		3.30462	13.935	BNNNSTTTCWNTTYY
V$IRF2_01	IRF-2	interferon regulatory factor 2	4.04537	21.515	GAAAAGYGAAASY
V$IRF7_01	IRF-7	interferon regulatory factor 7	3.23319	13.734	NNSGAAWNYGAAWNYNNN
V$KROX_Q6	KROX		6.65132	14.014	BBCGCCCMCDYNNM
V$MEF2_01	MEF-2	myogenic enhancer factor 2	5.56992	26.528	BTCTAAAAATAACYCY
V$MEF2_04	MEF-2	myogenic MADS factor MEF-2	5.04615	26.51	NNTGTTRCTAWAAATAGAAHHN
V$MEF2_Q6_01	MEF-2		3.06993	13.968	DGYTATWTTWAD
V$MEIS1AHOXA9_01	MEIS1A:HOXA9	Meis-1a:HOXA9 heterodimeric binding	3.29412	18.564	TGACAGKTTWAYGA
V$NRF1_Q6	Nrf-1		3.28261	17.04	CGCRTGCGCR
V$OCT1_07	Oct-1	octamer factor 1	3.8171	17.16	WNTATGBTAATT
V$PAX4_04	Pax-4	Pax-4 binding sites	7.06499	10.74	RNWAAWWRNNNNNNHNNNNNNNHHSAYHSB
V$SP1_Q6_01	Sp1		9.03885	10.64	DGGGYGGGVN
V$SP1_Q6	Sp1	stimulating protein 1	8.08298	11.661	NVDGGGCGGGRBB
V$SP1_Q4_01	Sp1		7.34425	10.751	NVDGGGMGGRVNN
V$SP1_Q2_01	Sp1		6.00901	10.67	YCCCKCCCMB
V$SP1_01	Sp1	stimulating protein 1	5.35844	8.9	DRGGCRKGSW
V$STAT5A_04	STAT5A	signal transducer and activator of transcription 5a	3.30621	6.672	NNNTTCYN
V$TATA_C	TATA	Retroviral TATA box	4.10124	13.12	NCTATAAAAN
V$VBP_01	VBP	PAR-type chicken vitellogenin promoter-binding protein	4.26598	12.76	RTTACRTMAK
V$WT1_Q6	WT1		3.34522	7.911	SVCHCCBVC
V$ZF5_01	ZF5		6.6035	6.816	GSGCGCNR
TRANSFAC motifs overrepresented in promoters of tissue-specific CCGs.
Heart (296)
ID	Name	Description	Z-Score	Information Content	Consensus Sequence
V$AP2_Q6	AP-2	activator protein 2	3.69176	10.344	VDCCCSSVGRMS
V$AP2_Q6_01	AP-2		2.89931	10.036	SNBBCCBCVGGCN
V$AP2_Q3	AP-2		3.37017	11.664	SSCSSCRGGCNRNRNN
V$CEBP_C	C/EBP	C/EBP binding site	2.00957	14.886	NGWVTKHBGYAAKVBAYD
V$CEBP_Q3	C/EBP		3.86905	6.42	NNNHKNDGNAAN
V$CEBPA_01	C/EBPalpha	CCAAT/enhancer binding protein alpha	2.7897	7.112	NNNTTRSNHMRNNN
V$CREBP1_01	CRE-BP1	cAMP-responsive element binding protein 1	2.4581	13.92	TTACGTAA
V$E2F1_Q6_01	E2F-1		2.05882	10.88	DTTTSSCGSS
V$E4BP4_01	E4BP4	E4BP4	2.67544	15.396	NRTTAYGTAAYN
V$EGR_Q6	EGR		3.71257	11.935	GYGGGSGSRRV
V$HLF_01	HLF	hepatic leukemia factor	5.16393	11.84	RTTACRYMAY
V$HMGIY_Q3	HMGIY		3.51852	7.83	HNDKNAWWTTNYYND
V$HTF_01	HTF		2.63889	15.984	VDHHWDNDMCACGTCABYNHWNDN
V$IPF1_Q4	IPF1		2.65896	13.62	GHNNTAATGAYM
V$LXR_Q3	LXR		3.71901	21.114	YRGGGTYACYNNVGGTCA
V$HMEF2_Q6	MEF-2	myocyte enhancer factor	2.02899	22.912	SKYTAAAAATAACYCH
V$MEF2_04	MEF-2	myogenic MADS factor MEF-2	3.70968	26.51	NNTGTTRCTAWAAATAGAAHHN
V$MEF2_01	MEF-2	myogenic enhancer factor 2	2.24924	26.528	BTCTAAAAATAACYCY
V$MZF1_01	MZF1	MZF1	2.10084	9.184	NNNGGGGA
V$NRF1_Q6	Nrf-1		2.67857	17.04	CGCRTGCGCR
V$OCT1_07	Oct-1	octamer factor 1	2.46106	17.16	WNTATGBTAATT
V$SP1_01	Sp1	stimulating protein 1	2.19799	8.9	DRGGCRKGSW
V$SP1_Q4_01	Sp1		3.02273	10.751	NVDGGGMGGRVNN
V$SP1_Q6_01	Sp1		2.43312	10.64	DGGGYGGGVN
V$SP1_Q6	Sp1	stimulating protein 1	2.24374	11.661	NVDGGGCGGGRBB
V$SP1_Q2_01	Sp1		2.66667	10.67	YCCCKCCCMB
V$TATA_C	TATA	Retroviral TATA box	2.96296	13.12	NCTATAAAAN
V$TBP_01	TBP	TATA binding protein	2.28956	9.792	KATAAATW
V$USF_01	USF	upstream stimulating factor	2.38298	12.684	NNRHCACGTGDYNN
V$VBP_01	VBP	PAR-type chicken vitellogenin promoter-binding protein	2.43523	12.76	RTTACRTMAK
V$ZF5_B	ZF5	ZF5 binding sites	2.15596	7.553	NRNRNRCGYNCWN
V$ZF5_01	ZF5		3.38983	6.816	GSGCGCNR
Liver (1339)
ID	Name	Description	Z-Score	Information Content	Consensus Sequence
V$AP1FJ_Q2	AP-1	activator protein 1	2.92929	9.845	RSTGACNNMNH
V$AP2_Q6_01	AP-2		4.61688	10.036	SNBBCCBCVGGCN
V$AP2_Q6	AP-2	activator protein 2	4.39264	10.344	VDCCCSSVGRMS
V$AP2_Q3	AP-2		3.54362	11.664	SSCSSCRGGCNRNRNN
V$CEBPA_01	C/EBPalpha	CCAAT/enhancer binding protein alpha	2.66667	7.112	NNNTTRSNHMRNNN
V$CEBPB_02	C/EBPbeta	CCAAT/enhancer binding protein beta	4.77032	9.59	NNNTTGCNHAANNN
V$CEBPGAMMA_Q6	C/EBPgamma		2.70428	14.105	YTBATTTCARAAW
V$CLOCKBMAL_Q6	CLOCK:BMAL		3.08333	13.08	MCACGTGR
V$MYCMAX_B	c-Myc:Max	c-Myc:Max binding sites	5.90529	10.18	VSCAYGYGSN
V$MYCMAX_03	c-Myc:Max	c-Myc:Max heterodimer	3.85621	13.1	NNNNNNNCACGTGNNNNNNN
V$CREBP1_01	CRE-BP1	cAMP-responsive element binding protein 1	3.7464	13.92	TTACGTAA
V$E4BP4_01	E4BP4	E4BP4	3.8512	15.396	NRTTAYGTAAYN
V$EGR_Q6	EGR		5.73212	11.935	GYGGGSGSRRV
V$EVI1_04	Evi-1	ectopic viral integration site 1 encoded factor	4.74903	14.535	DGATADGAHWRGATA
V$HES1_Q2	HES1		2.97398	11.94	NNSBCKYGTGSNNNN
V$HLF_01	HLF	hepatic leukemia factor	4.98584	11.84	RTTACRYMAY
V$HMGIY_Q3	HMGIY		3.41328	7.83	HNDKNAWWTTNYYND
V$HNF1_01	HNF-1	hepatic nuclear factor 1	3.32094	14.595	RGTTAATNWTTRNMN
V$HNF1_C	HNF-1	Hepatic nuclear factor 1	2.92188	17.357	DGYTAATBAWTNAMYWM
V$HNF4_01	HNF-4	hepatic nuclear factor 4	3.30827	11.362	NNNRGDBCAAAGKBCRNNN
V$IRF_Q6_01	IRF		2.67215	12.441	RRAANWGAAAN
V$IRF1_Q6	IRF1		3.07317	10.997	TTCABTT
V$KROX_Q6	KROX		3.27839	14.014	BBCGCCCMCDYNNM
V$MEF2_04	MEF-2	myogenic MADS factor MEF-2	4.30917	26.51	NNTGTTRCTAWAAATAGAAHHN
V$MEF2_01	MEF-2	myogenic enhancer factor 2	3.9085	26.528	BTCTAAAAATAACYCY
V$MEF2_03	MEF-2	myogenic MADS factor MEF-2	2.86528	18.546	NNNNDWKCTAWAAATAGMHHNN
V$NFKB_Q6_01	NF-kappaB		2.6601	11.856	NNNNNGGRAANTCCCN
V$NFY_01	NF-Y	nuclear factor Y (Y-box binding factor)	3.2449	12.768	NNBRRCCAATSRNVDN
V$NFY_Q6_01	NF-Y		2.8046	11.466	NHBBRRCCAATSR
V$PAX4_04	Pax-4	Pax-4 binding sites	4.76401	10.74	RNWAAWWRNNNNNNHNNNNNNNHHSAYHSB
V$PAX4_01	Pax-4	Pax-4 binding sites	3.34375	10.584	NGNVKTSANGSGYVNNSVNBN
V$SP1_Q6	Sp1	stimulating protein 1	7.81315	11.661	NVDGGGCGGGRBB
V$SP1_Q4_01	Sp1		6.92824	10.751	NVDGGGMGGRVNN
V$SP1_Q6_01	Sp1		6.70937	10.64	DGGGYGGGVN
V$SP1_Q2_01	Sp1		6.67681	10.67	YCCCKCCCMB
V$SP1_01	Sp1	stimulating protein 1	3.6297	8.9	DRGGCRKGSW
V$TATA_C	TATA	Retroviral TATA box	3.57401	13.12	NCTATAAAAN
V$USF_Q6	USF	upstream stimulating factor	3.17164	10.16	SYCACRKGDY
V$VBP_01	VBP	PAR-type chicken vitellogenin promoter-binding protein	4.67337	12.76	RTTACRTMAK
V$ZF5_B	ZF5	ZF5 binding sites	3.86905	7.553	NRNRNRCGYNCWN
V$ZF5_01	ZF5		3.81625	6.816	GSGCGCNR
SCN (348)
ID	Name	Description	Z-Score	Information Content	Consensus Sequence
V$AHR_Q5	AhR	aryl hydrocarbon / dioxin receptor	2.58621	11.341	BKNGCGTGHNN
V$AHRARNT_02	AhR:Arnt	aryl hydrocarbon receptor:Arnt heterodimers, fixed core	2.53247	20.425	GDBNATYGCGTGMSWDBCC
V$AHRHIF_Q6	AHRHIF		3.53383	9.567	NRCGTGNNN
V$AP2_Q6	AP-2	activator protein 2	5.02439	10.344	VDCCCSSVGRMS
V$AP2_Q6_01	AP-2		4.08475	10.036	SNBBCCBCVGGCN
V$AP2ALPHA_01	AP-2alpha		2.26636	7.812	GCCNNNVGS
V$CEBPA_01	C/EBPalpha	CCAAT/enhancer binding protein alpha	3.11475	7.112	NNNTTRSNHMRNNN
V$CREB_Q4	CREB	cAMP-response element binding protein	3.88889	13.02	NSTGACGYMRNN
V$CREB_Q2	CREB	cAMP-response element-binding protein	3.70968	13.092	BSTGACGYADNN
V$CREB_01	CREB	cAMP-responsive element binding protein	2.70073	12.464	TGACGTMW
V$CREB_02	CREB	cAMP-responsive element binding protein	2.40741	11.556	NBGDTGACGYNN
V$CREB_Q4_01	CREB		2.25989	10.978	NNVTGACGYMN
V$CREBATF_Q6	CREBATF		2.77174	10.395	NTGACGYND
V$CREBP1_Q2	CRE-BP1	CRE-binding protein 1	4.14414	15.12	VSTGACGTMASN
V$CREBP1_01	CRE-BP1	cAMP-responsive element binding protein 1	4.08805	13.92	TTACGTAA
V$E2F_Q3_01	E2F		4.2	11.178	TTTSGCGSB
V$E2F_03	E2F		3.43434	12.456	TTTSGCGCSMDN
V$E2F_Q6_01	E2F		2.36686	11.82	NBMSCGCSAARN
V$E2F_Q3	E2F	E2F	2.36025	13.328	TTTSGCGC
V$E2F_Q4_01	E2F		2.30303	11.517	BMSCGCSAAAN
V$E2F1_Q4	E2F-1	E2F-1	2.97872	11.664	NTTSGCGG
V$E2F1_Q4_01	E2F-1		2.36641	11.205	TTTSGCGSK
V$E4BP4_01	E4BP4	E4BP4	2.45136	15.396	NRTTAYGTAAYN
V$EGR_Q6	EGR		2.9765	11.935	GYGGGSGSRRV
V$EVI1_04	Evi-1	ectopic viral integration site 1 encoded factor	3.16801	14.535	DGATADGAHWRGATA
V$HIF1_Q5	HIF-1	hypoxia-inducible factor 1	3.3557	12.972	HRKACGTGSVKB
V$HIF1_Q3	HIF-1	hypoxia induced factor	2.71277	12.824	SNVKACGTGCNBBN
V$HLF_01	HLF	hepatic leukemia factor	2.22222	11.84	RTTACRYMAY
V$HMGIY_Q3	HMGIY		2.76896	7.83	HNDKNAWWTTNYYND
V$HMEF2_Q6	MEF-2	myocyte enhancer factor	3.3	22.912	SKYTAAAAATAACYCH
V$MEF2_01	MEF-2	myogenic enhancer factor 2	3.07692	26.528	BTCTAAAAATAACYCY
V$MEF2_Q6_01	MEF-2		2.64484	13.968	DGYTATWTTWAD
V$MEF2_04	MEF-2	myogenic MADS factor MEF-2	2.45652	26.51	NNTGTTRCTAWAAATAGAAHHN
V$NFY_01	NF-Y	nuclear factor Y (Y-box binding factor)	2.34742	12.768	NNBRRCCAATSRNVDN
V$SP1_Q6	Sp1	stimulating protein 1	3.5446	11.661	NVDGGGCGGGRBB
V$SP1_Q4_01	Sp1		3.34115	10.751	NVDGGGMGGRVNN
V$SP1_Q6_01	Sp1		2.91399	10.64	DGGGYGGGVN
V$SP1_01	Sp1	stimulating protein 1	2.7553	8.9	DRGGCRKGSW
V$TAXCREB_01	Tax/CREB	Tax/CREB complex	3.43137	16.26	NNGGGKTGACGYMNN
V$VBP_01	VBP	PAR-type chicken vitellogenin promoter-binding protein	2.65823	12.76	RTTACRTMAK
V$ZF5_01	ZF5		4.22939	6.816	GSGCGCNR
Skeletal muscle (286)
ID	Name	Description	Z-Score	Information Content	Consensus Sequence
V$AHR_Q5	AhR	aryl hydrocarbon / dioxin receptor	3.59756	11.341	BKNGCGTGHNN
V$AHRHIF_Q6	AHRHIF		2.06704	9.567	NRCGTGNNN
V$AP2_Q6_01	AP-2		2.43506	10.036	SNBBCCBCVGGCN
V$AP2_Q6	AP-2	activator protein 2	2.95082	10.344	VDCCCSSVGRMS
V$AP2_Q3	AP-2		4.66877	11.664	SSCSSCRGGCNRNRNN
V$AP2ALPHA_03	AP-2alphaA		2.18182	16.41	VNMGCCTNAGGCKNB
V$CEBP_Q2_01	C_EBP		2.58065	7.896	NTTDCNHMABNH
V$CEBPA_01	C/EBPalpha	CCAAT/enhancer binding protein alpha	2.47012	7.112	NNNTTRSNHMRNNN
V$CREBP1_01	CRE-BP1	cAMP-responsive element binding protein 1	2.71084	13.92	TTACGTAA
V$E4BP4_01	E4BP4	E4BP4	4.70297	15.396	NRTTAYGTAAYN
V$EGR_Q6	EGR		2.97468	11.935	GYGGGSGSRRV
V$EVI1_04	Evi-1	ectopic viral integration site 1 encoded factor	3.60104	14.535	DGATADGAHWRGATA
V$HIF1_Q3	HIF-1	hypoxia induced factor	2.19298	12.824	SNVKACGTGCNBBN
V$HLF_01	HLF	hepatic leukemia factor	4.41341	11.84	RTTACRYMAY
V$KROX_Q6	KROX		3.02597	14.014	BBCGCCCMCDYNNM
V$MEF2_01	MEF-2	myogenic enhancer factor 2	2.9972	26.528	BTCTAAAAATAACYCY
V$MEF2_Q6_01	MEF-2		5.03012	13.968	DGYTATWTTWAD
V$MYOGNF1_01	myogenin / NF-1	myogenin / nuclear factor 1 or related factors	2.5	23.78	YRSCNSTBBNNWTTGGCRNBSNGCCARNH
V$NFY_01	NF-Y	nuclear factor Y (Y-box binding factor)	2.06573	12.768	NNBRRCCAATSRNVDN
V$NRF1_Q6	Nrf-1		2.6009	17.04	CGCRTGCGCR
V$PAX4_04	Pax-4	Pax-4 binding sites	2.1883	10.74	RNWAAWWRNNNNNNHNNNNNNNHHSAYHSB
V$SP1_Q2_01	Sp1		2.46604	10.67	YCCCKCCCMB
V$SP1_Q4_01	Sp1		2.5823	10.751	NVDGGGMGGRVNN
V$SP1_Q6_01	Sp1		2.61708	10.64	DGGGYGGGVN
V$SP1_Q6	Sp1	stimulating protein 1	2.966	11.661	NVDGGGCGGGRBB
V$TATA_C	TATA	Retroviral TATA box	3.56209	13.12	NCTATAAAAN
V$VBP_01	VBP	PAR-type chicken vitellogenin promoter-binding protein	4	12.76	RTTACRTMAK
V$ZF5_01	ZF5		3.87833	6.816	GSGCGCNR
TRANSFAC motifs overrepresented in promoters of heart-specific CCGs having expression peak within 4 different time intervals.
I. phase 21-3h (32)
ID	Name	Description	Z-Score	Information Content	Consensus Sequence
V$AP1_C	AP-1	AP-1 binding site	2.07792	11.565	NTGASTCAB
V$AR_01	AR	androgen receptor	2.27848	14.49	GGWACRNNNTGTNCY
V$CREB_Q4	CREB	cAMP-response element binding protein	2.72727	13.02	NSTGACGYMRNN
V$CREB_Q2_01	CREB		3	11.452	VNNNRCGTCABNDB
V$CREB_Q4_01	CREB		3.125	10.978	NNVTGACGYMN
V$CREBP1_Q2	CRE-BP1	CRE-binding protein 1	2.5641	15.12	VSTGACGTMASN
V$CREBP1_01	CRE-BP1	cAMP-responsive element binding protein 1	3.07692	13.92	TTACGTAA
V$E2A_Q2	E2A		2.2069	11.928	NCASCTGBYNYNKN
V$E4BP4_01	E4BP4	E4BP4	3.125	15.396	NRTTAYGTAAYN
V$HLF_01	HLF	hepatic leukemia factor	2.65306	11.84	RTTACRYMAY
V$IRF_Q6	IRF		2.04969	13.935	BNNNSTTTCWNTTYY
V$LXR_Q3	LXR		2.6087	21.114	YRGGGTYACYNNVGGTCA
V$MYOD_Q6	MyoD	myoblast determining factor	2.16981	11.03	NVCABCTGNY
V$MYOD_Q6_01	MyoD		2.58929	12.132	NNVVVVCAGSTGNNNNNN
V$NFKAPPAB65_01	NF-kappaB (p65)	NF-kappaB (p65)	2.35294	14.76	BGGRNTTTCC
V$NRF2_Q4	Nrf2	heterodimer containing Nrf2	2.46753	13.624	HNGMWNAGTCABN
V$PPARG_02	PPARG	PPAR-gamma (peroxisome proliferator-activated receptor gamma)	2.07547	28.313	AASTAGGTCANNNTGACCYAVTT
V$PR_Q2	PR, GR	half-site matrix	2.41935	9.58	NWNDGRACAN
V$STAT_01	STATx	signal transducers and activators of transcription	2.29508	12.798	TTCCYRKAA
V$T3R_Q6	T3R	half-site matrix	2.25352	7.506	HNYGWCCTB
V$USF_01	USF	upstream stimulating factor	2.11268	12.684	NNRHCACGTGDYNN
V$ZBRK1_01	ZBRK1		2.29358	19.62	GGGSMRCAGNHVTTT
II. phase 3-9h (36)
ID	Name	Description	Z-Score	Information Content	Consensus Sequence
V$GATA3_01	GATA-3	GATA-binding factor 3	2.25806	6.894	NNGATWDNN
V$NRF1_Q6	Nrf-1		2.18182	17.04	CGCRTGCGCR
V$STAT4_01	STAT4	signal transducer and activator of transcription 4	2	6.768	SNWTTCNN
III. phase 9-15h (42)
ID	Name	Description	Z-Score	Information Content	Consensus Sequence
V$AP2_Q6	AP-2	activator protein 2	3.31288	10.344	VDCCCSSVGRMS
V$CEBPB_01	C/EBPbeta	CCAAT/enhancer binding protein beta	2.1978	10.696	RNRTKDDGMAAKNN
V$CEBPB_02	C/EBPbeta	CCAAT/enhancer binding protein beta	2.41935	9.59	NNNTTGCNHAANNN
V$E2F_01	E2F	E2F	2.45902	21.33	THVGCGCGAAAAHKR
V$E2F1_Q4	E2F-1	E2F-1	2.76596	11.664	NTTSGCGG
V$EGR_Q6	EGR		2.27468	11.935	GYGGGSGSRRV
V$EVI1_04	Evi-1	ectopic viral integration site 1 encoded factor	2.84956	14.535	DGATADGAHWRGATA
V$HLF_01	HLF	hepatic leukemia factor	2.02899	11.84	RTTACRYMAY
V$HMGIY_Q3	HMGIY		3.12139	7.83	HNDKNAWWTTNYYND
V$HMGIY_Q6	HMG IY		2.27848	9.002	GKAAAWY
V$HSF2_01	HSF2	heat shock factor 2	2.04545	8.16	NGAANNWTCB
V$IPF1_Q4_01	IPF1		2.2807	11.115	HSNSYCATTANHNNN
V$IRF_Q6	IRF		2.08889	13.935	BNNNSTTTCWNTTYY
V$KROX_Q6	KROX		2.80864	14.014	BBCGCCCMCDYNNM
V$MZF1_02	MZF1	MZF1	2.39264	9.776	KNDNKAGGGGNRM
V$SP1_Q6	Sp1	stimulating protein 1	2.02335	11.661	NVDGGGCGGGRBB
V$SP1_Q2_01	Sp1		2.04598	10.67	YCCCKCCCMB
V$TATA_C	TATA	Retroviral TATA box	2.25	13.12	NCTATAAAAN
V$TBP_Q6	TBP		2.0339	8.036	TTTATNN
V$WT1_Q6	WT1		2.1372	7.911	SVCHCCBVC
V$ZF5_01	ZF5		2.17687	6.816	GSGCGCNR
V$ZF5_B	ZF5	ZF5 binding sites	2.58065	7.553	NRNRNRCGYNCWN
IV. phase 15-21h (186)
ID	Name	Description	Z-Score	Information Content	Consensus Sequence
V$AP2_Q3	AP-2		2.44332	11.664	SSCSSCRGGCNRNRNN
V$AP2_Q6_01	AP-2		2.88221	10.036	SNBBCCBCVGGCN
V$AP2_Q6	AP-2	activator protein 2	5.0625	10.344	VDCCCSSVGRMS
V$CETS168_Q6	c-Ets-1 68		2.03791	12.288	CMGGAAGY
V$CREB_Q2_01	CREB		2.1875	11.452	VNNNRCGTCABNDB
V$CREBATF_Q6	CREBATF		2.10526	10.395	NTGACGYND
V$E2F1_Q6	E2F-1	E2F-1	2.15054	8.784	BTTSSCGS
V$E2F1_Q6_01	E2F-1		2.16	10.88	DTTTSSCGSS
V$E2F1_Q4	E2F-1	E2F-1	2.1978	11.664	NTTSGCGG
V$EGR_Q6	EGR		2.07589	11.935	GYGGGSGSRRV
V$HLF_01	HLF	hepatic leukemia factor	2.41611	11.84	RTTACRYMAY
V$HMGIY_Q3	HMGIY		2.01373	7.83	HNDKNAWWTTNYYND
V$MEF2_04	MEF-2	myogenic MADS factor MEF-2	2.37537	26.51	NNTGTTRCTAWAAATAGAAHHN
V$NFAT_Q4_01	NF-AT		2.05882	9.88	NWGGAAANWB
V$NKX25_01	Nkx2-5	homeo domain factor Nkx-2.5/Csx, tinman homolog	2.5	11.277	TYAAGTG
V$NRF1_Q6	Nrf-1		2.65385	17.04	CGCRTGCGCR
V$OCT1_07	Oct-1	octamer factor 1	2.66409	17.16	WNTATGBTAATT
V$OCT4_01	Oct-4 (POU5F1)	Sox2-Oct4 joint motif, in silico predicted	2.13483		YWTTSWHATGYAAAH
V$OCT_Q6	Octamer		2.19626	9.757	NNWTTTRCATD
V$SP1_01	Sp1	stimulating protein 1	2.12528	8.9	DRGGCRKGSW
V$SP1_Q2_01	Sp1		2.55932	10.67	YCCCKCCCMB
V$SP1_Q6	Sp1	stimulating protein 1	2.8	11.661	NVDGGGCGGGRBB
V$SP1_Q4_01	Sp1		3.57708	10.751	NVDGGGMGGRVNN
V$SP1_Q6_01	Sp1		3.93701	10.64	DGGGYGGGVN
V$TBP_01	TBP	TATA binding protein	2.31111	9.792	KATAAATW
V$ZF5_01	ZF5		4.15323	6.816	GSGCGCNR
TRANSFAC motifs overrepresented in promoters of liver-specific CCGs having expression peak within 4 different time intervals.
I. phase 21-3h (384)
ID	Name	Description	Z-Score	Information Content	Consensus Sequence
V$AP2_Q6_01	AP-2		2.10412	10.036	SNBBCCBCVGGCN
V$MYCMAX_B	c-Myc:Max	c-Myc:Max binding sites	2.35495	10.18	VSCAYGYGSN
V$CREB_01	CREB	cAMP-responsive element binding protein	2.21519	12.464	TGACGTMW
V$CREB_Q4	CREB	cAMP-response element binding protein	2.04969	13.02	NSTGACGYMRNN
V$CREB_Q2_01	CREB		2.2	11.452	VNNNRCGTCABNDB
V$CREB_Q4_01	CREB		2.80255	10.978	NNVTGACGYMN
V$CREBATF_Q6	CREBATF		3.26667	10.395	NTGACGYND
V$CREBP1_01	CRE-BP1	cAMP-responsive element binding protein 1	4.57831	13.92	TTACGTAA
V$CREBP1_Q2	CRE-BP1	CRE-binding protein 1	2.26601	15.12	VSTGACGTMASN
V$CREBP1CJUN_01	CRE-BP1:c-Jun	CRE-binding protein 1:c-Jun heterodimer	2.04724	13.416	TGACGTYA
V$E2F_Q3_01	E2F		2.1831	11.178	TTTSGCGSB
V$E4BP4_01	E4BP4	E4BP4	2.63941	15.396	NRTTAYGTAAYN
V$ERR1_Q2	ERR alpha	estrogen-related receptor alpha	2.10826	11.774	NNNDVRAGGTCANN
V$EVI1_01	Evi-1	ectopic viral integration site 1 encoded factor	2.56039	25.296	WGAYAAGATAAGATAA
V$HIF1_Q3	HIF-1	hypoxia induced factor	2.25166	12.824	SNVKACGTGCNBBN
V$HNF1_01	HNF-1	hepatic nuclear factor 1	3.03371	14.595	RGTTAATNWTTRNMN
V$HNF4_01	HNF-4	hepatic nuclear factor 4	2.53165	11.362	NNNRGDBCAAAGKBCRNNN
V$IRF_Q6_01	IRF		2.12798	12.441	RRAANWGAAAN
V$NFY_Q6	NF-Y	nuclear factor Y (Y-box binding factor)	2.08661	11.935	BRRCCAATVRB
V$NFY_01	NF-Y	nuclear factor Y (Y-box binding factor)	3.5124	12.768	NNBRRCCAATSRNVDN
V$NRF1_Q6	Nrf-1		2.67692	17.04	CGCRTGCGCR
V$PAX4_04	Pax-4	Pax-4 binding sites	2.01859	10.74	RNWAAWWRNNNNNNHNNNNNNNHHSAYHSB
V$RORA2_01	RORalpha2	RAR-related orphan receptor alpha2	2.46231	17.472	DWAWBTAGGTCAN
V$SP1_Q6_01	Sp1		2.45399	10.64	DGGGYGGGVN
V$SP1_Q6	Sp1	stimulating protein 1	3.09934	11.661	NVDGGGCGGGRBB
V$TAXCREB_01	Tax/CREB	Tax/CREB complex	2.11382	16.26	NNGGGKTGACGYMNN
V$USF_Q6	USF	upstream stimulating factor	2.03509	10.16	SYCACRKGDY
V$VBP_01	VBP	PAR-type chicken vitellogenin promoter-binding protein	2.79476	12.76	RTTACRTMAK
II. phase 3-9h (298)
ID	Name	Description	Z-Score	Information Content	Consensus Sequence
V$AP1FJ_Q2	AP-1	activator protein 1	2.32143	9.845	RSTGACNNMNH
V$AP2_Q6_01	AP-2		2.57095	10.036	SNBBCCBCVGGCN
V$AP2_Q6	AP-2	activator protein 2	3.29032	10.344	VDCCCSSVGRMS
V$CEBP_Q3	C/EBP		2.07237	6.42	NNNHKNDGNAAN
V$CEBP_Q2	C/EBP	CCAAT/enhancer binding factor	2.39583	7.112	NNNTTGBDNHRNNN
V$CEBPB_02	C/EBPbeta	CCAAT/enhancer binding protein beta	2.30769	9.59	NNNTTGCNHAANNN
V$CLOCKBMAL_Q6	CLOCK:BMAL		3.60544	13.08	MCACGTGR
V$MYCMAX_B	c-Myc:Max	c-Myc:Max binding sites	3.29843	10.18	VSCAYGYGSN
V$MYCMAX_03	c-Myc:Max	c-Myc:Max heterodimer	3.76812	13.1	NNNNNNNCACGTGNNNNNNN
V$EGR_Q6	EGR		3.19569	11.935	GYGGGSGSRRV
V$EGR1_01	Egr-1	Egr-1/Krox-24/NGFI-A immediate-early gene product	2.08754	17.46	WTGCGTRGGCGK
V$GFI1_Q6	GFI1		2.55814	9.269	NNNAATCHNDNBN
V$HES1_Q2	HES1		2.38636	11.94	NNSBCKYGTGSNNNN
V$HIF1_Q3	HIF-1	hypoxia induced factor	2.24138	12.824	SNVKACGTGCNBBN
V$HLF_01	HLF	hepatic leukemia factor	3.61842	11.84	RTTACRYMAY
V$HMGIY_Q3	HMGIY		4.47674	7.83	HNDKNAWWTTNYYND
V$HNF1_01	HNF-1	hepatic nuclear factor 1	2.46528	14.595	RGTTAATNWTTRNMN
V$IRF_Q6	IRF		2.0318	13.935	BNNNSTTTCWNTTYY
V$IRF1_Q6	IRF1		2.0339	10.997	TTCABTT
V$IRF7_01	IRF-7	interferon regulatory factor 7	2.46914	13.734	NNSGAAWNYGAAWNYNNN
V$KROX_Q6	KROX		2.83654	14.014	BBCGCCCMCDYNNM
V$MAX_01	Max	Max	2.41071	14.042	NNRNCACGTGNYNN
V$MEF2_01	MEF-2	myogenic enhancer factor 2	4.2671	26.528	BTCTAAAAATAACYCY
V$MEIS1AHOXA9_01	MEIS1A:HOXA9	Meis-1a:HOXA9 heterodimeric binding	2.61084	18.564	TGACAGKTTWAYGA
V$NFY_Q6_01	NF-Y		2.46988	11.466	NHBBRRCCAATSR
V$NKX25_02	Nkx2-5	homeo domain factor Nkx-2.5/Csx, tinman homolog	2.11429	12.216	CWTAATTV
V$PAX4_04	Pax-4	Pax-4 binding sites	2.53317	10.74	RNWAAWWRNNNNNNHNNNNNNNHHSAYHSB
V$SP1_01	Sp1	stimulating protein 1	2.63158	8.9	DRGGCRKGSW
V$SP1_Q2_01	Sp1		2.79512	10.67	YCCCKCCCMB
V$SP1_Q6_01	Sp1		4.3633	10.64	DGGGYGGGVN
V$SP1_Q4_01	Sp1		4.38679	10.751	NVDGGGMGGRVNN
V$SP1_Q6	Sp1	stimulating protein 1	4.86381	11.661	NVDGGGCGGGRBB
V$STRA13_01	Stra13		2.60417	15.106	NBVTCACGTGABNN
V$TATA_C	TATA	Retroviral TATA box	2.68908	13.12	NCTATAAAAN
V$TATA_01	TATA	cellular and viral TATA box elements	3.48485	10.08	VTATAWAWRNVNNNN
V$USF_Q6	USF	upstream stimulating factor	2.31441	10.16	SYCACRKGDY
V$USF_01	USF	upstream stimulating factor	2.88	12.684	NNRHCACGTGDYNN
V$USF2_Q6	USF2		3.86228	9.084	CASGYG
V$VBP_01	VBP	PAR-type chicken vitellogenin promoter-binding protein	2.11712	12.76	RTTACRTMAK
V$XBP1_01	XBP-1	X-box-binding protein 1	2.45098	13.634	DNRNTKACGTGKNNHWD
V$ZF5_01	ZF5		3.58209	6.816	GSGCGCNR
III. phase 9-15h (403)
ID	Name	Description	Z-Score	Information Content	Consensus Sequence
V$AP2_Q6	AP-2	activator protein 2	2.65347	10.344	VDCCCSSVGRMS
V$AP2_Q6_01	AP-2		2.99658	10.036	SNBBCCBCVGGCN
V$CDX2_Q5	Cdx-2		2.11488	13.748	MNWNTTTTATDRCH
V$CEBPA_01	C/EBPalpha	CCAAT/enhancer binding protein alpha	2.34375	7.112	NNNTTRSNHMRNNN
V$CEBPB_02	C/EBPbeta	CCAAT/enhancer binding protein beta	3.66412	9.59	NNNTTGCNHAANNN
V$E2F_02	E2F	E2F	2.18579	13.936	TTTSGCGC
V$E2F_Q6	E2F	E2F	2.18579	10.224	TTTSGCGS
V$E2F_Q4	E2F	E2F	2.54902	10.976	TTTSGCGS
V$E2F1_Q4	E2F-1	E2F-1	2.29885	11.664	NTTSGCGG
V$EGR_Q6	EGR		3.84389	11.935	GYGGGSGSRRV
V$EVI1_04	Evi-1	ectopic viral integration site 1 encoded factor	2.79235	14.535	DGATADGAHWRGATA
V$FOXO4_02	FOXO4	fork head box O4	3.16623	16.002	NNKTTGTTTACNWN
V$GFI1B_01	GFI1B		2.44361	15.24	YAAATCASKGCW
V$HMGIY_Q3	HMGIY		2.63265	7.83	HNDKNAWWTTNYYND
V$HNF1_01	HNF-1	hepatic nuclear factor 1	2.46193	14.595	RGTTAATNWTTRNMN
V$IRF1_Q6	IRF1		2.29268	10.997	TTCABTT
V$KROX_Q6	KROX		3.56279	14.014	BBCGCCCMCDYNNM
V$LUN1_01	LUN-1		2.62376	31.484	TCCCAGCTACTTTGGGA
V$MEF2_04	MEF-2	myogenic MADS factor MEF-2	3.81333	26.51	NNTGTTRCTAWAAATAGAAHHN
V$NFKAPPAB50_01	NF-kappaB (p50)	NF-kappaB (p50)	2.2619	16.19	GGGGATYCCC
V$NFKAPPAB65_01	NF-kappaB (p65)	NF-kappaB (p65)	2.04611	14.76	BGGRNTTTCC
V$PAX4_03	Pax-4	Pax-4 binding sites	2.18391	7.404	NNNNHYCACCCB
V$PITX2_Q2	PITX2	pituitary homeobox factor 2	2.29947	12.518	WNTAATCCCNV
V$SP1_01	Sp1	stimulating protein 1	2.71955	8.9	DRGGCRKGSW
V$SP1_Q4_01	Sp1		4.31527	10.751	NVDGGGMGGRVNN
V$SP1_Q6_01	Sp1		4.48787	10.64	DGGGYGGGVN
V$SP1_Q2_01	Sp1		4.55513	10.67	YCCCKCCCMB
V$SP1_Q6	Sp1	stimulating protein 1	5.21632	11.661	NVDGGGCGGGRBB
V$STAT3_02	STAT3	signal transducer and activator of transcription 3	2.29787	5.048	NNNTTCCN
V$TATA_C	TATA	Retroviral TATA box	2.13568	13.12	NCTATAAAAN
V$WT1_Q6	WT1		2.69173	7.911	SVCHCCBVC
V$ZF5_B	ZF5	ZF5 binding sites	2.11009	7.553	NRNRNRCGYNCWN
IV. phase 15-21h (254)
ID	Name	Description	Z-Score	Information Content	Consensus Sequence
V$CLOCKBMAL_Q6	CLOCK:BMAL		2.04878	13.08	MCACGTGR
V$MYCMAX_B	c-Myc:Max	c-Myc:Max binding sites	2.27273	10.18	VSCAYGYGSN
V$EVI1_04	Evi-1	ectopic viral integration site 1 encoded factor	2.14482	14.535	DGATADGAHWRGATA
V$FOXD3_01	FOXD3	fork head box D3	2.02564	11.772	DWWTRTTKDYTY
V$FOX_Q2	FOX factors		2.03898	14.326	BWHTRTTTRYTTW
V$FOXO1_02	FOXO1	fork head box O1	2.20183	15.47	DNNTTGTTTACDNB
V$FOXO4_02	FOXO4	fork head box O4	2.0802	16.002	NNKTTGTTTACNWN
V$GABP_B	GABP	GA binding protein	2.71293	15.408	VCCGGAAGNGSR
V$HES1_Q2	HES1		2.33645	11.94	NNSBCKYGTGSNNNN
V$HFH4_01	HFH-4		2.20988	17.94	HWKYGTTTGTTTA
V$HNF1_Q6_01	HNF1		2.45536	10.668	NNNNRNHAANNATWAASHNNN
V$HNF1_C	HNF-1	Hepatic nuclear factor 1	2.69231	17.357	DGYTAATBAWTNAMYWM
V$HNF1_Q6	HNF-1		3.08707	11.124	DDGTTAMTNDTYDNYNNN
V$HNF3_Q6_01	HNF3		2.18715	10.224	NNNNNTRTTTRYHYWNBN
V$HNF3ALPHA_Q6	HNF-3alpha		2.14058	11.011	TRTTTRYWYWD
V$IRF2_01	IRF-2	interferon regulatory factor 2	2.37736	21.515	GAAAAGYGAAASY
V$NKX62_Q2	Nkx6-2	NK related homeobox factor 6-2	3.31849	10.08	NWRDTAAWTNNN
V$PAX4_04	Pax-4	Pax-4 binding sites	2.80125	10.74	RNWAAWWRNNNNNNHNNNNNNNHHSAYHSB
V$PPARG_03	PPAR	PPAR (peroxisome proliferator-activated receptor gamma)	2.3913	16.235	WNBHNGGNYAAAGGTCA
V$SP1_Q6_01	Sp1		2.10909	10.64	DGGGYGGGVN
V$SP1_Q4_01	Sp1		2.32628	10.751	NVDGGGMGGRVNN
V$USF_01	USF	upstream stimulating factor	2.17949	12.684	NNRHCACGTGDYNN
V$VBP_01	VBP	PAR-type chicken vitellogenin promoter-binding protein	2.31707	12.76	RTTACRTMAK
V$XFD2_01	XFD-2	Xenopus fork head domain factor 2	2.43433	15.652	WNWATAAACAWNNR
V$ZF5_B	ZF5	ZF5 binding sites	2.06667	7.553	NRNRNRCGYNCWN
TRANSFAC motifs overrepresented in promoters of SCN-specific CCGs having expression peak within 4 different time intervals.
I. phase 21-3h (85)
ID	Name	Description	Z-Score	Information Content	Consensus Sequence
V$AHRARNT_02	AhR:Arnt	aryl hydrocarbon receptor:Arnt heterodimers, fixed core	2.80899	20.425	GDBNATYGCGTGMSWDBCC
V$AP2_Q6_01	AP-2		2.63941	10.036	SNBBCCBCVGGCN
V$CEBPA_01	C/EBPalpha	CCAAT/enhancer binding protein alpha	2.65625	7.112	NNNTTRSNHMRNNN
V$CREB_Q2	CREB	cAMP-response element-binding protein	2.90698	13.092	BSTGACGYADNN
V$CREB_Q2_01	CREB		3.05263	11.452	VNNNRCGTCABNDB
V$CREB_02	CREB	cAMP-responsive element binding protein	3.09091	11.556	NBGDTGACGYNN
V$CREB_Q4_01	CREB		3.43434	10.978	NNVTGACGYMN
V$CREB_Q4	CREB	cAMP-response element binding protein	4.04255	13.02	NSTGACGYMRNN
V$CREB_01	CREB	cAMP-responsive element binding protein	4.78261	12.464	TGACGTMW
V$CREBATF_Q6	CREBATF		4.31818	10.395	NTGACGYND
V$CREBP1_Q2	CRE-BP1	CRE-binding protein 1	4.09836	15.12	VSTGACGTMASN
V$CREBP1_01	CRE-BP1	cAMP-responsive element binding protein 1	4.1	13.92	TTACGTAA
V$CREBP1CJUN_01	CRE-BP1:c-Jun	CRE-binding protein 1:c-Jun heterodimer	4.19355	13.416	TGACGTYA
V$E2F_Q3	E2F	E2F	2.20588	13.328	TTTSGCGC
V$E2F_Q3_01	E2F		2.42424	11.178	TTTSGCGSB
V$E2F1_Q6_01	E2F-1		2.24138	10.88	DTTTSSCGSS
V$HLF_01	HLF	hepatic leukemia factor	2.38095	11.84	RTTACRYMAY
V$HMEF2_Q6	MEF-2	myocyte enhancer factor	2.07792	22.912	SKYTAAAAATAACYCH
V$NFY_Q6_01	NF-Y		2.14286	11.466	NHBBRRCCAATSR
V$NFY_01	NF-Y	nuclear factor Y (Y-box binding factor)	2.54098	12.768	NNBRRCCAATSRNVDN
V$TEF_Q6	TEF		2.27513	15.252	ATGBTHAHATAA
II. phase 3-9h (78)
ID	Name	Description	Z-Score	Information Content	Consensus Sequence
V$AHR_Q5	AhR	aryl hydrocarbon / dioxin receptor	3.46154	11.341	BKNGCGTGHNN
V$AP2ALPHA_03	AP-2alphaA		2.37288	16.41	VNMGCCTNAGGCKNB
V$E2F_Q6_01	E2F		3.17073	11.82	NBMSCGCSAARN
V$E2F_Q4_01	E2F		3.40909	11.517	BMSCGCSAAAN
V$E2F1_Q4	E2F-1	E2F-1	2.73973	11.664	NTTSGCGG
V$E2F1_Q6_01	E2F-1		3.7037	10.88	DTTTSSCGSS
V$E4BP4_01	E4BP4	E4BP4	2.30159	15.396	NRTTAYGTAAYN
V$EVI1_04	Evi-1	ectopic viral integration site 1 encoded factor	2.48503	14.535	DGATADGAHWRGATA
V$HIF1_Q5	HIF-1	hypoxia-inducible factor 1	4.63415	12.972	HRKACGTGSVKB
V$HIF1_Q3	HIF-1	hypoxia induced factor	6.06061	12.824	SNVKACGTGCNBBN
V$HLF_01	HLF	hepatic leukemia factor	2.96703	11.84	RTTACRYMAY
V$HSF1_Q6	HSF1		2.62069	18.768	HTTCTRGAAVNTTCKYM
V$LUN1_01	LUN-1		2.62774	31.484	TCCCAGCTACTTTGGGA
V$LXR_DR4_Q3	LXR direct repeat 4		4.02985	20.496	TGACCKNNNNTRACCC
V$NFY_Q6_01	NF-Y		2.14953	11.466	NHBBRRCCAATSR
V$NFY_01	NF-Y	nuclear factor Y (Y-box binding factor)	2.71845	12.768	NNBRRCCAATSRNVDN
V$NFY_Q6	NF-Y	nuclear factor Y (Y-box binding factor)	2.8125	11.935	BRRCCAATVRB
V$TBP_Q6	TBP		2.02247	8.036	TTTATNN
V$VBP_01	VBP	PAR-type chicken vitellogenin promoter-binding protein	2.66055	12.76	RTTACRTMAK
V$ZF5_01	ZF5		2.09581	6.816	GSGCGCNR
III. phase 9-15 (137)
ID	Name	Description	Z-Score	Information Content	Consensus Sequence
V$AHR_Q5	AhR	aryl hydrocarbon / dioxin receptor	2.03125	11.341	BKNGCGTGHNN
V$AP2_Q6_01	AP-2		2.24299	10.036	SNBBCCBCVGGCN
V$AP2_Q6	AP-2	activator protein 2	2.91803	10.344	VDCCCSSVGRMS
V$E2F_Q6_01	E2F		2.19178	11.82	NBMSCGCSAARN
V$EVI1_04	Evi-1	ectopic viral integration site 1 encoded factor	2.17582	14.535	DGATADGAHWRGATA
V$EVI1_01	Evi-1	ectopic viral integration site 1 encoded factor	2.22951	25.296	WGAYAAGATAAGATAA
V$HMGIY_Q3	HMGIY		2.46411	7.83	HNDKNAWWTTNYYND
V$MEF2_Q6_01	MEF-2		2	13.968	DGYTATWTTWAD
V$MEF2_01	MEF-2	myogenic enhancer factor 2	2.37443	26.528	BTCTAAAAATAACYCY
V$PAX_Q6	Pax		2.47826	11.88	CTGGAAMTMAC
V$PAX4_04	Pax-4	Pax-4 binding sites	2.60377	10.74	RNWAAWWRNNNNNNHNNNNNNNHHSAYHSB
V$SP1_Q4_01	Sp1		2.10843	10.751	NVDGGGMGGRVNN
V$SP1_Q6_01	Sp1		2.14936	10.64	DGGGYGGGVN
V$SP1_Q6	Sp1	stimulating protein 1	2.20039	11.661	NVDGGGCGGGRBB
V$TAXCREB_01	Tax/CREB	Tax/CREB complex	3.92857	16.26	NNGGGKTGACGYMNN
IV. phase 15-21 (48)
ID	Name	Description	Z-Score	Information Content	Consensus Sequence
V$AP2_Q3	AP-2		2.20994	11.664	SSCSSCRGGCNRNRNN
V$AP2_Q6_01	AP-2		2.63158	10.036	SNBBCCBCVGGCN
V$AP2_Q6	AP-2	activator protein 2	3.97436	10.344	VDCCCSSVGRMS
V$SP1_Q4_01	Sp1		2.10031	10.751	NVDGGGMGGRVNN
V$SP1_Q6	Sp1	stimulating protein 1	2.66667	11.661	NVDGGGCGGGRBB
V$ZF5_01	ZF5		3.4	6.816	GSGCGCNR
TRANSFAC motifs overrepresented in promoters of skeletal muscle-specific CCGs having expression peak within 4 different time intervals.
I. phase 21-3h (76)
ID	Name	Description	Z-Score	Information Content	Consensus Sequence
V$AP2ALPHA_03	AP-2alphaA		2.06897	16.41	VNMGCCTNAGGCKNB
V$AR_01	AR	androgen receptor	2.28261	14.49	GGWACRNNNTGTNCY
V$CEBP_Q2_01	C_EBP		2.48408	7.896	NTTDCNHMABNH
V$CEBPA_01	C/EBPalpha	CCAAT/enhancer binding protein alpha	2	7.112	NNNTTRSNHMRNNN
V$CREBP1_01	CRE-BP1	cAMP-responsive element binding protein 1	2.04545	13.92	TTACGTAA
V$E2F_Q3	E2F	E2F	2.6087	13.328	TTTSGCGC
V$E4BP4_01	E4BP4	E4BP4	3.21101	15.396	NRTTAYGTAAYN
V$EGR_Q6	EGR		2.93269	11.935	GYGGGSGSRRV
V$HES1_Q2	HES1		2.75862	11.94	NNSBCKYGTGSNNNN
V$HFH4_01	HFH-4		2.17523	17.94	HWKYGTTTGTTTA
V$HLF_01	HLF	hepatic leukemia factor	2.5974	11.84	RTTACRYMAY
V$IRF_Q6_01	IRF		2.68293	12.441	RRAANWGAAAN
V$IRF_Q6	IRF		2.94118	13.935	BNNNSTTTCWNTTYY
V$KROX_Q6	KROX		2.77419	14.014	BBCGCCCMCDYNNM
V$MEF2_02	MEF-2	myogenic MADS factor MEF-2	2.16374	16.962	BNNNNDDCTAWAAATAGVHNNN
V$MEF2_01	MEF-2	myogenic enhancer factor 2	2.18182	26.528	BTCTAAAAATAACYCY
V$MEF2_Q6_01	MEF-2		2.60116	13.968	DGYTATWTTWAD
V$SP1_Q6	Sp1	stimulating protein 1	2.43309	11.661	NVDGGGCGGGRBB
V$SP1_Q4_01	Sp1		2.59169	10.751	NVDGGGMGGRVNN
V$TATA_C	TATA	Retroviral TATA box	5.86957	13.12	NCTATAAAAN
V$VBP_01	VBP	PAR-type chicken vitellogenin promoter-binding protein	2.72727	12.76	RTTACRTMAK
II. phase 3-9h (50)
ID	Name	Description	Z-Score	Information Content	Consensus Sequence
V$AP2_Q3	AP-2		2.34783	11.664	SSCSSCRGGCNRNRNN
V$GATA4_Q3	GATA-4		2	13.032	AGATADMAGRSA
V$KROX_Q6	KROX		2.27564	14.014	BBCGCCCMCDYNNM
V$MEF2_Q6_01	MEF-2		3.68	13.968	DGYTATWTTWAD
V$SP1_Q4_01	Sp1		2.01835	10.751	NVDGGGMGGRVNN
V$SP1_Q2_01	Sp1		2.44648	10.67	YCCCKCCCMB
V$STAT4_01	STAT4	signal transducer and activator of transcription 4	2.66667	6.768	SNWTTCNN
V$WT1_Q6	WT1		2.38329	7.911	SVCHCCBVC
III. phase 9-15h (46)
ID	Name	Description	Z-Score	Information Content	Consensus Sequence
V$AHR_Q5	AhR	aryl hydrocarbon / dioxin receptor	2.29508	11.341	BKNGCGTGHNN
V$E2F_03	E2F		2.64151	12.456	TTTSGCGCSMDN
V$GATA1_01	GATA-1	GATA-binding factor 1	2.16216	6.16	BVNGATNNNN
V$HNF4ALPHA_Q6	HNF-4alpha		2.15054	13.819	VTGAMCTTTGMMB
V$NFKB_Q6	NF-kappaB	NF-kappaB	2.46575	14.49	DKGGGAMKTYCCNN
V$NFKAPPAB50_01	NF-kappaB (p50)	NF-kappaB (p50)	2.7193	16.19	GGGGATYCCC
V$PAX4_04	Pax-4	Pax-4 binding sites	2.77778	10.74	RNWAAWWRNNNNNNHNNNNNNNHHSAYHSB
V$PBX1_01	Pbx-1	Pbx-1	2.02381	8.811	AHYAATMAW
IV. phase 15-21h (114)
ID	Name	Description	Z-Score	Information Content	Consensus Sequence
V$AHR_Q5	AhR	aryl hydrocarbon / dioxin receptor	3.19588	11.341	BKNGCGTGHNN
V$AHRHIF_Q6	AHRHIF		2.03125	9.567	NRCGTGNNN
V$ALPHACP1_01	alpha-CP1		2.1875	18.524	CAGCCAATGAG
V$AP2_Q6	AP-2	activator protein 2	3.39695	10.344	VDCCCSSVGRMS
V$AP2_Q6_01	AP-2		3.46041	10.036	SNBBCCBCVGGCN
V$AP2_Q3	AP-2		4.70356	11.664	SSCSSCRGGCNRNRNN
V$AP2ALPHA_01	AP-2alpha		3.16279	7.812	GCCNNNVGS
V$CEBP_Q2_01	C_EBP		2.21591	7.896	NTTDCNHMABNH
V$CEBPB_02	C/EBPbeta	CCAAT/enhancer binding protein beta	2.66667	9.59	NNNTTGCNHAANNN
V$CREBP1_01	CRE-BP1	cAMP-responsive element binding protein 1	2.1978	13.92	TTACGTAA
V$E4BP4_01	E4BP4	E4BP4	4.6789	15.396	NRTTAYGTAAYN
V$EGR_Q6	EGR		3.37705	11.935	GYGGGSGSRRV
V$EVI1_04	Evi-1	ectopic viral integration site 1 encoded factor	2.69187	14.535	DGATADGAHWRGATA
V$HLF_01	HLF	hepatic leukemia factor	4.79675	11.84	RTTACRYMAY
V$ICSBP_Q6	ICSBP		2.47423	17.784	RAARTGAAACTG
V$IRF1_01	IRF-1	interferon regulatory factor 1	2.21154	19.149	SAAAASYGAAASY
V$KROX_Q6	KROX		2.81938	14.014	BBCGCCCMCDYNNM
V$MEF2_04	MEF-2	myogenic MADS factor MEF-2	2.03704	26.51	NNTGTTRCTAWAAATAGAAHHN
V$MEF2_02	MEF-2	myogenic MADS factor MEF-2	2.46377	16.962	BNNNNDDCTAWAAATAGVHNNN
V$MEF2_01	MEF-2	myogenic enhancer factor 2	2.63158	26.528	BTCTAAAAATAACYCY
V$MEF2_Q6_01	MEF-2		3.36788	13.968	DGYTATWTTWAD
V$SP1_Q6_01	Sp1		2.44076	10.64	DGGGYGGGVN
V$SP1_Q6	Sp1	stimulating protein 1	2.8271	11.661	NVDGGGCGGGRBB
V$TATA_C	TATA	Retroviral TATA box	2.2439	13.12	NCTATAAAAN
V$VBP_01	VBP	PAR-type chicken vitellogenin promoter-binding protein	3.82812	12.76	RTTACRTMAK
V$ZF5_01	ZF5		3.26733	6.816	GSGCGCNR
